# Supplementary material for: Plicosepalus acacia Extract and Its Major Constituents, Methyl Gallate and Quercetin, Potentiate Therapeutic Angiogenesis in Diabetic Hind Limb Ischemia: HPTLC Quantification and LC-MS/MS Metabolic Profiling
Source: Antioxidants (Basel). 2021 Oct 27;10(11):1701. doi: 10.3390/antiox10111701 (PMC8614836; doi:10.3390/antiox10111701)
Supplement: Supplementary file 1 [file antioxidants-10-01701-s001.zip]

Archive with 1 entries (1 files):
- antioxidants-1425051-supplementary.pdf
